# Supplementary material for: Magnetic-Core–Shell–Satellite Fe3O4-Au@Ag@(Au@Ag) Nanocomposites for Determination of Trace Bisphenol A Based on Surface-Enhanced Resonance Raman Scattering (SERRS)
Source: Nanomaterials (Basel). 2022 Sep 24;12(19):3322. doi: 10.3390/nano12193322 (PMC9565892; doi:10.3390/nano12193322)
Supplement: Supplementary file 1 [file nanomaterials-12-03322-s001.zip]

Archive with 1 entries (1 files):
- nanomaterials-1905140-supplementary.pdf
